# Supplementary material for: Quantitative 3D Analysis of Levator Ani Muscle Subdivisions in Nulliparous Women: MRI Feasibility Study
Source: Diagnostics (Basel). 2024 Apr 29;14(9):923. doi: 10.3390/diagnostics14090923 (PMC11083419; doi:10.3390/diagnostics14090923)
Supplement: Supplementary file 1 [file diagnostics-14-00923-s001.zip]

Archive with 2 entries (2 files):
- All_colored (Figure S1).html
- One_colored (Figure S2).html
